# Supplementary material for: Effects of spinal manipulative therapy biomechanical parameters on clinical and biomechanical outcomes of participants with chronic thoracic pain: a randomized controlled experimental trial
Source: BMC Musculoskelet Disord. 2019 Jan 18;20:29. doi: 10.1186/s12891-019-2408-4 (PMC6339327; doi:10.1186/s12891-019-2408-4)
Supplement: Supplementary file 2 — Anonymised data to replicate the analyses. (XLS 161 kb) [file 12891_2019_2408_MOESM2_ESM.xls]

## Sheet: Questionnaires
Participant number	Groups (1 to 4)	Sex (0=male; 1=female)	Age (years)	Height (m)	Weight (kg)	BMI (kg/m2)	Mean pain intensity past three months	Type of chronic pain (0=constant; 1=recurrent)	Session 1 pain intensity	Session 1 TSK	Session 1 QBPDQ	Session 1 SBSST	Expectation (0=negative; 1=positive)	Session 2 pain intensity	Session 2 QBPDQ	Session 3 pain intensity	Session 3 QBPDQ	Session 4 pain intensity	Session 4 QBPDQ	Session 1 pain intensity transformed variable	Session 2 pain intensity transformed variable	Session 3 pain intensity transformed variable	Session 4 pain intensity transformed variable	Session 1 QBPDQ transformed variable	Session 2 QBPDQ transformed variable	Session 3 QBPDQ transformed variable	Session 4 QBPDQ transformed variable	Improvement (0=not improved; 1=improved)	Session 1, pre, tenderness during T6 stiffness	Session 1, post, tenderness during T6 stiffness	Session 1, pre, tenderness during T7 stiffness	Session 1, post, tenderness during T7 stiffness	Session 1, pre, tenderness during T8 stiffness	Session 1, post, tenderness during T8 stiffness	Session 2, pre, tenderness during T6 stiffness	Session 2, post, tenderness during T6 stiffness	Session 2, pre, tenderness during T7 stiffness	Session 2, post, tenderness during T7 stiffness	Session 2, pre, tenderness during T8 stiffness	Session 2, post, tenderness during T8 stiffness	Session 3, pre, tenderness during T6 stiffness	Session 3, post, tenderness during T6 stiffness	Session 3, pre, tenderness during T7 stiffness	Session 3, post, tenderness during T7 stiffness	Session 3, pre, tenderness during T8 stiffness	Session 3, post, tenderness during T8 stiffness	Session 4, tenderness during T6 stiffness	Session 4, tenderness during T7 stiffness	Session 4, tenderness during T8 stiffness
1	2	1	22	1.6002	70.3068	27.4567	10	0	10	41	11	1	1	10	6	0	6	0	7	3.16228	3.16228	0	0	3.31662	2.44949	2.44949	2.64575	1	3.33333	6.66667	5	1.66667	5	3.33333	5	1.66667	5	3.33333	0	1.66667	0	0	0	0	0	0	3.33333	0	0
2	2	0	26	1.6764	99.7903	35.5086	0	0	5	22	3	1	1	0	2	0	1	5	1	2.23607	0	0	2.23607	1.73205	1.41421	1	1	0	15	10.6667	16.3333	12	6.33333	3.66667	14	11.3333	8.33333	5	3.66667	1.66667	10.6667	5	1.66667	1	3	0	9	5	0.333333
3	4	1	22	1.5494	49.8952	20.7841	50	0	50	22	10	1	0	40	7	35	6	21	6	7.07107	6.32456	5.91608	4.58258	3.16228	2.64575	2.44949	2.44949	0	33.3333	33.3333	40	33.3333	10	3.33333	40	40	40	50	6.66667	10	40	40	46.6667	50	0	0	20	30	0
4	2	1	23	1.6002	116.573	45.525	30	1	10	26	2	1	0	10	2	15	2	10	2	3.16228	3.16228	3.87298	3.16228	1.41421	1.41421	1.41421	1.41421	0	13.3333	8.33333	3.33333	13.3333	0	0	10	8.33333	0	0	0	0	8.33333	8.33333	0	0	3.33333	0	10	3.33333	5
5	3	1	43	1.5748	66.2245	26.7035	50	1	40	29	22	5	1	30	18	25	15	10	14	6.32456	5.47723	5	3.16228	4.69042	4.24264	3.87298	3.74166	1	27.6667	1.66667	23.6667	8.33333	11.6667	1.66667	18.3333	10	0	3.33333	0	0	15	0	0	0	3.33333	6.66667	0	0	0
6	1	1	55	1.6129	82.2817	31.6292	46	0	21	19	8	1	0	21	6	20	7	20	4	4.58258	4.58258	4.47214	4.47214	2.82843	2.44949	2.64575	2	0	50	40	70	63.3333	53.3333	40	63.3333	30	70	46.6667	35	23.3333	53.3333	43.3333	53.3333	60	53.3333	40	33.3333	50	56.6667
7	3	0	40	1.778	85.5203	27.0524	50	1	70	53	11	5	1	60	7	50	6	60	6	8.3666	7.74597	7.07107	7.74597	3.31662	2.64575	2.44949	2.44949	0	57	70	70	70	70	70	60	60	60	60	60	70	50	50	50	50	50	50	60	60	60
8	2	1	33	1.6764	61.235	21.7893	20	1	5	29	13	2	1	4	5	5	3	35	5	2.23607	2	2.23607	2.23607	3.60555	2.23607	1.73205	2.23607	1	17.6667	9	8.33333	5.66667	9	6.66667	6	3.66667	10.3333	3.33333	1	0.333333	9	2	1.33333	0.333333	3	4	5.66667	0	1.33333
9	2	0	49	1.75	70.3068	22.9573	30	1	10	25	13	0	0	15	9	20	11	40	10	3.16228	3.87298	4.47214	6.32456	3.60555	3	3.31662	3.16228	0	48.3333	47.6667	38.3333	40	45	30	51.6667	46.6667	48.3333	46.6667	33.3333	38.3333	28.3333	36.6667	48.3333	50	28.3333	21.6667	56.6667	43.3333	43.3333
10	4	0	19	1.778	73.0284	23.1009	10	0	15	27	4	1	0	2	3	5	5	7	5	3.87298	1.41421	2.23607	2.64575	2	1.73205	2.23607	2.23607	0	21	16.3333	15	14	10.6667	15	19	20	20.6667	14	10	14	18.3333	10	6.66667	5.66667	10	13.6667	7	9.33333	6.33333
11	1	0	59	1.7018	75.7499	26.1556	30	1	20	25	25	2	0	10	21	15	14	10	14	4.47214	3.16228	3.87298	3.16228	5	4.58258	3.74166	3.74166	0	25	26.6667	9.33333	23.6667	8.66667	10	30	18.3333	26.3333	18.3333	11	5	27	26	15	16.6667	18.3333	16.6667	23.3333	23.3333	18.3333
12	2	0	61	1.7526	81.193	26.4334	30	1	20	36	21	2	1							4.47214				4.58258					0	0	0	0	0	0
13	4	1	27	1.6002	60.3278	23.5597	70	1	90	33	28	4	0	85	25	80	25	85	25	9.48683	9.21954	8.94427	9.21954	5.2915	5	5	5	0	53.3333	50	18.3333	23.3333	18.3333	18.3333	46.6667	25	18.3333	15	10	0	41.6667	41.6667	21.6667	21.6667	5	0	33.3333	18.3333	5
14	1	0	50	1.8	80.1951	24.7516	20	0	10	19	0	0	1	10	0	10	0	20	0	3.16228	3.16228	3.16228	4.47214	0	0	0	0	0	30	31.6667	30	30	25	25	20	35	35	30	23.3333	35	21.6667	30	25	31.6667	25	23.3333	25	30	23.3333
15	1	1	26	1.651	58.5134	21.4665	20	0	20	24	9	1	1	21	6	21	5	30	8	4.47214	4.58258	4.58258	5.47723	3	2.44949	2.23607	2.82843	0	5	8.33333	11.6667	10	5	5	6.66667	16.6667	11.6667	10	10	3.33333	16.6667	3.33333	16.6667	0	0	0	0	16.6667	0
16	4	0	22	1.69	91.0813	31.8901	60	0	65	44	13	5	0	60	14	60	10	75	11	8.06226	7.74597	7.74597	8.66025	3.60555	3.74166	3.16228	3.31662	0	15	25	11.6667	20	15	20	10	10	7	15	10	5	13.3333	15	8.33333	5	8.33333	5	8.33333	5	10
17	4	0	31	1.8288	70.7604	21.1572	30	0	20	32	10	3	1	10	9	35	7	20	7	4.47214	3.16228	5.91608	4.47214	3.16228	3	2.64575	2.64575	0	8	8.66667	12	10	10	9.33333	15	15	13	10	12	8.66667	12	10	10	5	8	8	15	8	10
18	1	1	20	1.63	63.503	23.9012	40	1	40	30	8	2	0	40	7	47	6	15	6	6.32456	6.32456	6.85565	3.87298	2.82843	2.64575	2.44949	2.44949	0	19.3333	10	15	10	15	10	15	8.33333	10	10	10	5	8.33333	10	6.66667	8.33333	10	4	10	10	5
19	4	1	28	1.6764	56.3362	20.0462	40	0	30	32	26	3	0	35	21	35	18	20	22	5.47723	5.91608	5.91608	4.47214	5.09902	4.58258	4.24264	4.69042	0	40	40	15	10	5	5	50	50	5	5	5	2	35	40	5	5	0	0	40	3	10
20	4	1	20	1.71	75.7499	25.9054	70	1	70	37	16	3	0	70	13	40	10	25	6	8.3666	8.3666	6.32456	5	4	3.60555	3.16228	2.44949	0	45	35	25	35	35	25	40	45	38.3333	26.6667	20	10	46.6667	45	31.6667	31.6667	26.6667	21.6667	56.6667	35	25
21	3	0	19	1.72	108.862	36.7977	40	1	30	35	10	3	1	15	13	21	10	15	2	5.47723	3.87298	4.58258	3.87298	3.16228	3.60555	3.16228	1.41421	1	16.6667	15	33.3333	21.6667	23.3333	18.3333	20	25	26.6667	25	18.3333	21.6667	18.3333	16.6667	20	23.3333	20	16.6667	13.3333	18.3333	16.6667
22	1	0	22	1.73736	79.29	26.2687	15	1	10	28	3	1	0	20	1	20	2	18	2	3.16228	4.47214	4.47214	4.24264	1.73205	1	1.41421	1.41421	0	23.3333	16.6667	15	14	23.3333	15	19.3333	17.3333	15	5	19.3333	11.6667	23.6667	20.3333	15	11.3333	20	14	21	17	21
23	3	1	38	1.67	62.5957	22.4446	30	0	30	20	6	3	1	15	6	25	5	46	5	5.47723	3.87298	5	6.78233	2.44949	2.44949	2.23607	2.23607	0	15.6667	13.3333	18.3333	9.33333	0	0	36.6667	26.6667	15	8.33333	0	0	56.6667	25	36.6667	10	0	0	53.3333	25.3333	0
24	2	1	24	1.63	131.542	49.5095	25	1	15	40	29	5	1	40	23	25	17	10	17	3.87298	6.32456	5	3.16228	5.38516	4.79583	4.12311	4.12311	0	26.6667	30	5	3.33333	23	15	38.6667	35	30	30	35	31.3333	32	32	20	15	26.3333	25	18	15	15
25	3	1	42	1.6002	65.7709	25.6853	30	0	70	32	29	5	1	10	28	20	28	10	26	8.3666	3.16228	4.47214	3.16228	5.38516	5.2915	5.2915	5.09902	1	21	33.3333	0	0	0	0	13.3333	0	0	0	23.3333	13.3333	20	20	0	0	0	20	16.6667	0	0
26	1	1	57	1.6002	79.3787	30.9995	50	0	20	33	20	0	1	60	26	46	35			4.47214	7.74597			4.47214	5.09902			0	30	41.6667	30	40.6667	35	30	70		37.5		53.3333
27	4	1	56	1.5748	72.5748	29.2641	60	1	55	36	12	4	1	21	14	21	13	21	12	7.4162	4.58258	4.58258	4.58258	3.4641	3.74166	3.60555	3.4641	1	46	48.6667	50	53.3333	54	56	22.6667	26	33	29.3333	26	25	27	29	30	30.6667	29	27	28.3333	29	30.6667
28	1	1	44	1.67	52.3446	18.7689	15	0	15	30	6	1	1	15	4	15	1	15	2	3.87298	3.87298	3.87298	3.87298	2.44949	2	1	1.41421	0	22.3333	15	15	10	11.3333	6.33333	23	26.6667	30	21	21	21	21	21	24	22.3333	21	23.3333	21	28	21
29	1	1	55	1.5748	80.2858	32.3734	80	1	46	40	18	5	1	21	15	28	14			6.78233	4.58258	5.2915		4.24264	3.87298	3.74166		0	40	33	30	23	23	21	49.3333	51.3333	27	27.3333	21.6667	23.3333	55	50	40	22.3333	3.33333	0
30	3	0	33	1.73	59.5113	19.8842	40	0	40	41	7	3	1	40	9	50	6	15	6	6.32456	6.32456	7.07107	3.87298	2.64575	3	2.44949	2.44949	0	0	0	36.6667	38.3333	0	0	28.3333	20	35	63.3333	0	0	0	3.33333	65	56.6667	0	0	30	66.6667	0
31	3	1	27	1.6002	63.5937	24.8351	46	1	61	27	27	2	1	29	25	46	24	75	16	7.81025	5.38516	6.78233	8.66025	5.19615	5	4.89898	4	1	81.3333	25.6667	10	2.66667	20	0	63.3333	20.3333	0	0	0	0	39	35	8.33333	4	4	0	55.3333	28.3333	23
32	4	1	30	1.7272	68.0389	22.8072	70	1	70	26	14	4	0	21	9	10	5	40	8	8.3666	4.58258	3.16228	6.32456	3.74166	3	2.23607	2.82843	1	23.3333	23.3333	14	21.6667	21.6667	16.6667	21.6667	23.3333	21.6667	20	16.6667	15	11.3333	10.6667	10	12	10	10	18.3333	25	18.3333
33	3	0	43	1.778	83.5517	26.4297	20	1	20	30	11	4	1	20	7	15	7	10	8	4.47214	4.47214	3.87298	3.16228	3.31662	2.64575	2.64575	2.82843	0	28.3333	20	35	26.6667	16.6667	16	27	20.6667	19.3333	20	20.6667	17	21.6667	15.6667	20	14	17	14.3333	20	15	10
34	1	1	42	1.6764	56.699	20.1753	25	0	15	28	3	1	1	12	1	5	0	0	0	3.87298	3.4641	2.23607	0	1.73205	1	0	0	1	11.6667	5	0	0	0	0	8.33333	1.66667	3.33333	1.66667	1.66667	0	3.33333	0	0	0	0	0	1.66667	0	0
35	1	1	27	1.524	60.9628	26.2479	20	1	20	30	14	2	1	10	11	10	11	15	13	4.47214	3.16228	3.16228	3.87298	3.74166	3.31662	3.31662	3.60555	0	12	19.3333	18.6667	17.6667	17.6667	16	17.6667	15.6667	17.3333	16	18	15.6667	16.3333	13.3333	14.6667	13	14.6667	12.6667	16	16	14.6667
36	3	1	48	1.6002	85.2754	33.3024	20	1	20	40	15	3	1	20	17	20	13	20	9	4.47214	4.47214	4.47214	4.47214	3.87298	4.12311	3.60555	3	0	30	15	10	10	13.3333	10	20	23.3333	13.3333	10	16.6667	15	25	15	10	10	15	15	20	10	10
37	2	1	50	1.7018	91.0813	31.4494	25	1	20	30	8	2	1	30	3	20	6	20	3	4.47214	5.47723	4.47214	4.47214	2.82843	1.73205	2.44949	1.73205	0	13.3333	13.3333	0	10	0	0	23.3333	10	16.6667	6.66667	0	0	0	0	1.66667	5	0	0	5	0	0
38	4	1	53	1.6002	69.1275	26.9962	21	0	21	29	3	1	1	21	1	21	1	21	1	4.58258	4.58258	4.58258	4.58258	1.73205	1	1	1	0	24.3333	30	26	16.6667	3.33333	0	30	26.6667	28.6667	20	0	0	25.6667	30.6667	29.3333	28	21	6.66667	30	29.3333	6.66667
39	1	1	48	1.5494	54.8847	22.8625	40	1	30	20	14	2	1	20	10					5.47723	4.47214			3.74166	3.16228				0	0	0	0	0	0	8	7	5	5	0	0
40	3	0	59	1.7526	71.0326	23.1255	60	1	25	20	28	6	1	40	22	15	27	46	22	5	6.32456	3.87298	6.78233	5.2915	4.69042	5.19615	4.69042	0	38.3333	31.6667	25	18.3333	21.6667	10	43	21.6667	26.6667	20.3333	18	13.6667	20	26.6667	26	16	27	20	31.6667	29.3333	18.6667
41	2	0	28	1.78	108.409	34.2156	30	1	20	27	24	3	1	15	27	40	17	15	16	4.47214	3.87298	6.32456	3.87298	4.89898	5.19615	4.12311	4	0	8	5	5	10	6.33333	7.66667	23	13	4	10	10.6667	6	21	12.6667	14	10	12	10	15	5	0
42	4	1	57	1.6256	53.9775	20.4261	65	1	75	40	54	8	1	50	52	46	47	46	49	8.66025	7.07107	6.78233	6.78233	7.34847	7.2111	6.85565	7	0	17.3333	15	19.6667	22	55	49.6667	26	15	46.6667	18	72.3333	18.6667	15	15	23	20	15	18	15	20.6667	18
43	1	1	34	1.59	62.505	24.7241	30	1	30	37	23	4	0	10	22	21	27	10	20	5.47723	3.16228	4.58258	3.16228	4.79583	4.69042	5.19615	4.47214	0	18.3333	16.6667	0	0	3.33333	0	20	11.6667	0	0	5	0	5	8.33333	0	0	0	0	20	0	6.66667
44	2	1	41	1.5494	61.6886	25.6967	46	1	21	31	33	2	0	35	29	35	30	35	31	4.58258	5.91608	5.91608	5.91608	5.74456	5.38516	5.47723	5.56776	0	38.6667	15	46	46	21	15	17	20.6667	46	31.6667	21	15	5	7.33333	35	21	5	5	15	23.3333	15
45	1	1	60	1.6256	87.3619	33.0594	21	0	21	37	19	4	1	4	13	21	13	2	12	4.58258	2	4.58258	1.41421	4.3589	3.60555	3.60555	3.4641	1	4.66667	2.66667	6.66667	0.666667	0.333333	0.666667	6	3.33333	5.66667	1.66667	0	0	3.33333	1.66667	2	0.666667	1	0.333333	0.333333	1.33333	0
46	3	1	41	1.5494	64.138	26.717	50	1	80	28	22	1	1	25	13	35	11	37	14	8.94427	5	5.91608	6.08276	4.69042	3.60555	3.31662	3.74166	0	46.6667	51.6667	33.3333	41.6667	20	23.3333	45	33.3333	31.6667	31.6667	35	43.3333	53.3333	31.6667	43.3333	25	45	43.3333	46.6667	35	45
47	4	1	57	1.6764	43.4541	15.4624	35	1	46	30	10	2	1	40	2	10	4	30	1	6.78233	6.32456	3.16228	5.47723	3.16228	1.41421	2	1	0	10	0	0	0	0	0	20	10	0	0	0	0	0	0	0	0	0	0	0	0	0
48	3	1	42	1.57	58.0598	23.5546	20	0	10	28	4	2	0	10	2	0	0	0	0	3.16228	3.16228	0	0	2	1.41421	0	0	0	11.3333	10.6667	3.33333	0	0	0	12	0	9	0	0	0	1.66667	5	1.66667	0	0	0	7.33333	0	0
49	3	1	32	1.6256	66.2245	25.0606	46	1	40	35	24	2	1							6.32456				4.89898					58.3333	70	16.6667	20	10	13.3333
50	2	1	53	1.5748	72.5748	29.2641	20	0	25	30	20	3	1	5	0	5	0	5	5	5	2.23607	2.23607	2.23607	4.47214	0	0	2.23607	0	0	0	0	0	0	0	0	0	0	0	0	0	0	0	0	0	0	0	0	0	0
51	1	0	22	1.65	84.46	31.023	20	0	18	31	1	0	0	25	1	10	0	10	0	4.24264	5	3.16228	3.16228	1	1	0	0	0	0.333333	0	0	0	0	0	1.33333	0	0	0	0	0	0	0	0	0	0	0	0	0.333333	1
53	2	1	45	1.5494	78.1993	32.5744	60	1	40	32	38	5	1	15	40	15	30	0	22	6.32456	3.87298	3.87298	0	6.16441	6.32456	5.47723	4.69042	1	38.3333	38.3333	36.6667	33.3333	31.6667	21	33.3333	33.3333	10	20	0	0	20	20	0	0	0	0	0	0	0
54	3	0	57	1.778	79.1065	25.0235	70	1	50	33	21	5	1	20	10	18	8	21	14	7.07107	4.47214	4.24264	4.58258	4.58258	3.16228	2.82843	3.74166	0	15	15	10	5	10	5	20	20	15	15	20	20	15	15	15	15	20	15	15	10	15
55	3	0	41	1.9304	129.909	34.8613	46	1	46	45	43	7	1	50	40	38	29	30	29	6.78233	7.07107	6.16441	5.47723	6.55744	6.32456	5.38516	5.38516	0	1.66667	1.66667	1.66667	1.66667	5	3	0	1.33333	5	4	4	3	1.33333	3.33333	5	6	6	0.666667	10.3333	4	8.33333
56	1	1	59	1.651	55.1568	20.2351	40	1	46	30	21	3	1	30	13	12	13	21	8	6.78233	5.47723	3.4641	4.58258	4.58258	3.60555	3.60555	2.82843	0	0	0	0	0	0	0	0	0	0	0	3.33333	0	0	0	0	0	0	0	0	0	0
57	2	1	29	1.6764	61.235	21.7893	46	0	46	33	0	2	1	21	0	21	0	21	0	6.78233	4.58258	4.58258	4.58258	0	0	0	0	0	25	25	28.6667	22	13.3333	9.33333	27.6667	25	26.6667	22	12	20.6667	30.6667	31.6667	21.6667	24.6667	16	22.3333	28.3333	30	24.3333
58	4	0	41	1.7526	91.1721	29.6822	10	1	7	30	4	3	0	0	0	0	0	0	2	2.64575	0	0	0	2	0	0	1.41421	0	0	0	0	0	0	0	0	0	0	0	0	0	0	0	0	0	0	0	0	0	0
59	1	0	33	1.8034	92.9864	28.5914	35	1	15	48	20	7	1	10	13	10	11	10	8	3.87298	3.16228	3.16228	3.16228	4.47214	3.60555	3.31662	2.82843	0	20	20	15	15	10	10	20	20	15	5	0	0	10	20	5	5	0	0	20	10	0
60	2	0	32	1.778	86.1826	27.2619	55	1	55	32	4	6	0	65	4					7.4162	8.06226			2	2				38.3333	36.6667	35	30	33.3333	31.3333	53.3333	49.6667	55	52	57.6667	44.6667
61	1	1	35	1.6256	59.4206	22.4859	30	1	25	29	5	2	0	10	3	30	2	5	2	5	3.16228	5.47723	2.23607	2.23607	1.73205	1.41421	1.41421	0	5	5	0	0	1.66667	0	5	3.33333	1.33333	0	0	0	5	4.66667	1.33333	1	0	0	2	0	0
62	2	1	21	1.6256	68.5832	25.9532	15	0	25	26	13	1	1	5	7	35	7	35	14	5	2.23607	5.91608	5.91608	3.60555	2.64575	2.64575	3.74166	0	16.6667	25.6667	5	2.33333	3.33333	8.33333	18.3333	16.6667	5	9.66667	0	1	5	8.33333	0	0	0	0	23.3333	1.33333	8.33333
63	1	1	41	1.5494	79.3787	33.0656	30	0	10	36	58	4	1	10	60	10	54	5	55	3.16228	3.16228	3.16228	2.23607	7.61577	7.74597	7.34847	7.4162	0	7	7.66667	5.66667	7	5	5	8	9.33333	5	10	5	0	0	1.66667	5	7	1.66667	3.33333	5	0	8.66667
64	2	0	42	1.7	70.2161	24.2962	30	1	25	38	29	4	1	18	30	19	27	15	25	5	4.24264	4.3589	3.87298	5.38516	5.47723	5.19615	5	0	5	4	2	2.33333	2	2	2	2	0	0.666667	0	0	2	2.33333	0	0	1	0	0	1.33333	0
65	3	1	34	1.6	65.3173	25.5146	21	1	15	38	11	6	0	13	7	8	5	8	4	3.87298	3.60555	2.82843	2.82843	3.31662	2.64575	2.23607	2	1	2.66667	1.33333	2.66667	0	0.666667	1.33333	0	0	1.33333	0	0	0	2.33333	1.33333	0	0	0	0	2.66667	0	0
66	4	1	32	1.6764	76.2035	27.1156	70	0	50	40	45	5	1	34	35	15	32	40	32	7.07107	5.83095	3.87298	6.32456	6.7082	5.91608	5.65685	5.65685	0	10	6.66667	3.33333	20	0	8.33333	18.3333	13.3333	3.33333	3.33333	6.66667	6	10	13.3333	1.66667	5	1.66667	20	11	3.33333	18.3333
67	3	1	43	1.7018	58.967	20.3607	20	1	20	27	16	1	1	25	8	10	8	10	6	4.47214	5	3.16228	3.16228	4	2.82843	2.82843	2.44949	0	30	27	5	5	8.33333	10	47.3333	47.3333	6.66667	1.66667	1.66667	1.66667	37.3333	40.6667	8.33333	3.33333	6.66667	1.66667	22	5	1.66667
68	3	0	37	1.8034	99.6996	30.6556	20	1	20	25	11	3	1	21	8	0	7	0	6	4.47214	4.58258	0	0	3.31662	2.82843	2.64575	2.44949	0	16.6667	16.6667	6.66667	3.33333	0	0	30	23.3333	16.6667	10	0	0	10	3.33333	6.66667	3.33333	0	0	26.6667	6.66667	0
69	2	0	62	1.7018	74.8427	25.8424	20	0	40	33	21	5	1	40	16	50	23	10	19	6.32456	6.32456	7.07107	3.16228	4.58258	4	4.79583	4.3589	1	3.33333	0	0	0	0	1.66667	2.33333	0	0	0	1.66667	0	1.33333	0.666667	0	0	3	3	0	0	0.666667
70	4	0	21	1.7018	82.1002	28.3483	18	1	5	30	8	1	1	3	3	8	3	2	2	2.23607	1.73205	2.82843	1.41421	2.82843	1.73205	1.73205	1.41421	0	27	16	18	6.33333	15	7.66667	9.66667	6.33333	2.66667	1.33333	0.666667	0	11	2.66667	2	0.666667	0	0	4.33333	1.66667	1
71	2	1	24	1.7526	68.7646	22.3872	40	0	17	30	5	1	1	15	4	20	6	0	3	4.12311	3.87298	4.47214	0	2.23607	2	2.44949	1.73205	1	9.33333	0	3	0	0	0	5	3.33333	0	0	0	0	5	1	0	2	0	0	0	0.666667	0
72	3	1	19	1.64	66.6781	24.7911	5	0	15	25	5	1	0	5	5	0	5	0	5	3.87298	2.23607	0	0	2.23607	2.23607	2.23607	2.23607	0	2	5	0	1	0	0.333333	0.666667	3	0.666667	0	0.666667	0	3	3	1.66667	0	0	0	10	3.66667	0
73	4	1	46	1.6256	73.0284	27.6353	25	1	25	30	8	4	1	15	3	15	2	15	2	5	3.87298	3.87298	3.87298	2.82843	1.73205	1.41421	1.41421	0	5	5	0	0	0	0	10	6.66667	10	3.33333	5	3.33333	0	0	0	0	0	0	0	0	0
74	1	0	32	1.7526	72.3026	23.539	50	1	60	35	11	5	1	50	9	30	6	30	4	7.74597	7.07107	5.47723	5.47723	3.31662	3	2.44949	2	1	43.3333	20	36.6667	26.6667	16.6667	16.6667	36.6667	26.6667	36.6667	13.3333	26.6667	13.3333	20	13.3333	16.6667	13.3333	16.6667	16.6667	26.6667	13.3333	20
75	3	1	21	1.7272	74.3891	24.9359	30	1	30	24	11	4	1	30	11	40	8	10	6	5.47723	5.47723	6.32456	3.16228	3.31662	3.31662	2.82843	2.44949	1	10	10.6667	11.6667	6	5	0	9.33333	8	12	5.33333	0	0	16.6667	18.6667	3	1.33333	0	0	16.6667	3.66667	0
76	2	1	32	1.6764	64.5916	22.9837	30	0	20	26	20	2	1	10	18	0	3	0	0	4.47214	3.16228	0	0	4.47214	4.24264	1.73205	0	0	0	0	5	0	0	0	0	0	0	0	0	0	0	0	0	0	0	0	0	0	0
77	2	0	59	1.6002	68.5832	26.7836	20	1	10	49	25	5	1	20	27	20	24	0	25	3.16228	4.47214	4.47214	0	5	5.19615	4.89898	5	1	26.6667	26.6667	6.66667	0	30	30	30	13.3333	0	0	23.3333	0	0	0	0	0	0	0	0	0	0
78	4	0	37	1.7018	74.8427	25.8424	55	1	60	41	23	4	1	30	7	45	24	30	26	7.74597	5.47723	6.7082	5.47723	4.79583	2.64575	4.89898	5.09902	0	15	18.3333	18.3333	13.3333	3.33333	0	25	18.3333	18.3333	13.3333	10	10	11.6667	13.3333	15	10	15	5	10	13.3333	11.6667
80	3	1	22	1.6256	53.5239	20.2544	25	1	15	31	15	5	1	5	5	20	11	25	14	3.87298	2.23607	4.47214	5	3.87298	2.23607	3.31662	3.74166	0	13.3333	5.33333	6	6.66667	0	0	15	8.33333	4	10	8.33333	0.666667	11.6667	20	10	5	2	1.33333	6.66667	8.33333	0.666667
81	2	1	27	1.68	79.8776	28.3013	21	1	30	40	23	4	1	6	23	5	29	20	30	5.47723	2.44949	2.23607	4.47214	4.79583	4.79583	5.38516	5.47723	1	13.3333	13.3333	0	0	0	0	23.3333	25	5	5	0	0	18.3333	11.6667	10	6	0	0	18.3333	8.33333	1.33333
82	4	1	46	1.67	57.6062	20.6555	50	0	60	42	13	5	1	40	15	40	9	30	9	7.74597	6.32456	6.32456	5.47723	3.60555	3.87298	3	3	0	0	0	0	0	0	0	0	0	0	0	0	0	0	0	0	0	0	0	0	0	0
83	2	1	41	1.75	86.1826	28.1412	0	0	21	20	0	1	1	0	0	0	0	0	0	4.58258	0	0	0	0	0	0	0	0	0	0	0	0	0	0	0	0	0	0	0	0	0	0	0	0	0	0
[truncated: 60 more columns]
